# Supplementary material for: Novel gene Sen2 conferring broad-spectrum resistance to Synchytrium endobioticum mapped to potato chromosome XI
Source: Theor Appl Genet. 2018 Aug 9;131(11):2321–31. doi: 10.1007/s00122-018-3154-y (PMC6208938; doi:10.1007/s00122-018-3154-y)
Supplement: Supplementary file 3 — Supplementary material 3 (XLSX 52 kb) [file 122_2018_3154_MOESM3_ESM.xlsx]

## Sheet: Sen2 (P1+P2)
S/n	Locus	Group	Position [cM]	Mbp (DM1-3 v.3.04)						Mapping:	Maximum Likelihood									S/n	Locus		Mbp	Position [cM]
1	3690198ch11	XI	0	0.638974						population type: CP										1	3690198ch11		0.638974	0
2	3703139	XI	0.531							nr. of loci: 273										3	3692366ch11		0.746123	0.531
3	3692366ch11	XI	0.531	0.746123						nr. of excluded loci: 0										10	3704636ch11		0.95097	1.259
4	5734944	XI	0.8							final number of loci: 273										12	3685184ch11		0.977568	2.432
5	3679259	XI	1.068							nr. of individuals: 176										21	3691972ch11		1.63488	5.666
6	5740032	XI	1.068							nr. of excluded individuals: 0										18	3686502ch11		1.63681	5.175
7	4502673	XI	1.068							final number of individuals: 176										27	3687652ch11		1.63681	5.666
8	3679878	XI	1.125																	25	3727056ch11		1.63687	5.666
9	5751890	XI	1.219							map building parameters:										30	3691354ch11		1.75799	7.049
10	3704636ch11	XI	1.259	0.95097						spatial sampling rec.feq. threshold 1: 0.100										29	5751687ch11		1.79839	6.334
11	7696907	XI	1.338							spatial sampling rec.feq. threshold 2: 0.030										39	3717561ch11		3.02884	16.195
12	3685184ch11	XI	2.432	0.977568						spatial sampling rec.feq. threshold 3: 0.010										38	3686135ch11		3.07809	16.183
13	7521697	XI	3.306							spatial sampling rec.feq. threshold 4: 0.003										42	3717714ch11		3.16746	17.075
14	3696087	XI	3.39							spatial sampling rec.feq. threshold 5: 0.001										45	3682952ch11		3.99249	19.184
15	3709146ch00	XI	4.938							nr. of map optimization rounds per sample: 3										49	5751129ch11		5.53316	23.248
16	3691584	XI	4.938																	57	3694079ch11		6.25818	27.922
17	5755313	XI	5.007							simulated annealing parameters (map order optimization):										56	3716798ch11		7.1276	27.91
18	3686502ch11	XI	5.175	1.636806						chain length (with constant acc.prob.): 20000										60	3717572ch11		7.29591	30.01
19	3707124ch00	XI	5.175							initial acceptance probability: 0.250										58	3728167ch11		7.2979	30.01
20	3718651ch00	XI	5.666							cooling control parameter: 0.00100										63	5753118ch11		8.76465	35.368
21	3691972ch11	XI	5.666	1.634881						stop after # chains without improvement: 1000										66	12461054ch11		9.01928	38.276
22	3717371ch00	XI	5.666																	65	3726822ch11		9.02941	37.047
23	4444402	XI	5.666							Gibbs sampling parameters (MC-EM multipoint ML estimation of rec. frequencies):										62	3729592ch11		9.11945	35.368
24	5736102	XI	5.666							length of burn-in chain: 1000										71	12458595ch11		9.70597	47.515
25	3727056ch11	XI	5.666	1.636872						nr. of EM cycles: 3										72	5717385ch11		10.2947	48.379
26	5755315	XI	5.666							chain length per EM cycle: 500										73	5728926ch11		10.3435	48.379
27	3687652ch11	XI	5.666	1.636806						period between rec.freq. matrix samples: 5										75	4455871ch11		10.7071	49.591
28	7475370	XI	5.666																	70	5749196ch11		10.7114	46.3
29	5751687ch11	XI	6.334	1.798386						sum of adj. rec. frequencies: 2.409 (P1: 0.985, P2: 1.424)										69	12461317ch11		10.7716	44.107
30	3691354ch11	XI	7.049	1.757986						logE-likelihood: -2125.43 [log10(L): -923.06]										76	12449065ch11		10.7964	49.83
31	5752749ch00	XI	7.108							logE-likelihood of average: -2155.52 [log10(L): -936.13]										74	3717002ch11		11.0261	49.591
32	Nl_27	XI	10.823	1.347110																80	3717058ch11		11.1643	49.989
33	Nl_25	XI	10.826	1.808184						-----------------------------------------------------------										81	5710173ch11		11.1779	49.989
34	3678484	XI	13.515							rec.freq. threshold: 0.000, loci: 273/273, opt.round: 2/3										92	5716056ch11		11.2689	53.341
35	3687862	XI	13.977																	78	5717377ch11		11.2708	49.989
36	3724695	XI	15.932							map order optimization:										155	12449057ch11		13.3998	72.161
37	3716309	XI	16.163							stopped at chain number: 1000										149	5747086ch11		13.7607	71.474
38	3686135ch11	XI	16.183	3.078093						optimization resulted in identical order										82	5753102ch11		13.7942	51.201
39	3717561ch11	XI	16.195	3.028844																152	3693738ch11		13.8736	72.161
40	5718267	XI	17.035																	113	5729662ch11		14.0998	59.774
41	5719224	XI	17.075																	111	12461563ch11		14.4074	58.434
42	3717714ch11	XI	17.075	3.167457																114	3726229ch11		14.4074	59.774
43	3695950	XI	18.562																	150	7700085ch11		14.4074	71.723
44	3692872ch00	XI	19.184																	147	3680963ch11		14.4945	71.286
45	3682952ch11	XI	19.184	3.992487																153	3709570ch11		14.6642	72.161
46	5719311	XI	20.307																	107	12448972ch11		15.1874	58.434
47	5730829	XI	20.33																	110	12459646ch11		15.1875	58.434
48	3716872	XI	20.33																	127	12448888ch11		15.5933	62.825
49	5751129ch11	XI	23.248	5.533157																133	12461864ch11		22.9346	64.545
50	3688902	XI	24.394																	157	12449017ch11		30.2969	73.677
51	5722881	XI	24.542																	128	12449021ch11		30.6905	63.01
52	5748517	XI	24.961																	137	12448868ch11		30.7613	65.376
53	5746314	XI	24.961																	138	12448866ch11		31.2318	65.376
54	3686086	XI	24.961																	143	12459277ch11		31.6887	69.528
55	4451352	XI	27.91																	142	12461002ch11		31.7121	68.551
56	3716798ch11	XI	27.91	7.127601																144	12461001ch11		31.7121	69.528
57	3694079ch11	XI	27.922	6.258183																91	12449018ch11		32.0465	52.808
58	3728167ch11	XI	30.01	7.297899																95	3709564ch11		33.6187	54.823
59	5752512	XI	30.01																	145	12448821ch11		33.6845	69.528
60	3717572ch11	XI	30.01	7.295908																165	3728961ch11		34.8942	77.439
61	5730553	XI	30.898																	162	12461274ch11		35.0556	76.914
62	3729592ch11	XI	35.368	9.119454																98	7701512ch11		35.063	55.222
63	5753118ch11	XI	35.368	8.764649																97	5732160ch11		35.1511	55.222
64	5735351	XI	35.368																	176	7681557ch11		35.4942	79.558
65	3726822ch11	XI	37.047	9.029408																103	5753721ch11		35.5814	56.423
66	12461054ch11	XI	38.276	9.019284																102	5716201ch11		35.5875	55.827
67	7686559	XI	38.306																	182	3689638ch11		36.5866	80.349
68	12448947	XI	39.379																	169	3721706ch11		37.5013	79.558
69	12461317ch11	XI	44.107	10.771597																192	3728091ch11		37.7056	83.639
70	5749196ch11	XI	46.3	10.711377																273	7594317ch11		37.7178	131.201
71	12458595ch11	XI	47.515	9.705967																171	12458006ch11		37.8795	79.558
72	5717385ch11	XI	48.379	10.294671																272	12449023ch11		37.9055	129.349
73	5728926ch11	XI	48.379	10.343536																181	12448908ch11		37.99	80.082
74	3717002ch11	XI	49.591	11.026067																190	3715576ch11		38.0326	83.639
75	4455871ch11	XI	49.591	10.70708																191	4482195ch11		38.0456	83.639
76	12449065ch11	XI	49.83	10.796373																187	12449034ch11		38.0456	82.952
77	5742814	XI	49.989																	201	12449041ch11		38.1782	84.264
78	5717377ch11	XI	49.989	11.270755																196	12449051ch11		38.2256	84.264
79	12449072	XI	49.989																	186	5732252ch11		38.3361	82.724
80	3717058ch11	XI	49.989	11.164331																203	5737700ch11		38.9206	84.891
81	5710173ch11	XI	49.989	11.177878																210	3726401ch11		39.2334	87.109
82	5753102ch11	XI	51.201	13.794159																207	3698618ch11		39.4047	86.144
83	3688488	XI	51.201																	214	3723163ch11		39.4809	89.228
84	3720366	XI	51.201																	212	12459187ch11		39.5678	88.703
85	5717384	XI	51.201																	218	3684190ch11		39.6878	90.665
86	12447858	XI	51.332																	215	12460650ch11		39.8673	90.597
87	12460518	XI	51.332																	211	7522509ch11		40.2495	88.695
88	12458020ch10	XI	52.005																	220	12449020ch11		40.4002	93.874
89	3693991	XI	52.337																	221	7593158ch11		40.4052	93.874
90	12449039ch04	XI	52.808																	222	12449032ch11		40.4598	93.874
91	12449018ch11	XI	52.808	32.046523																224	12449074ch11		40.6899	94.411
92	5716056ch11	XI	53.341	11.268891																225	3685161ch11		40.7162	94.411
93	12459004	XI	53.611																	226	3679278ch11		40.7392	94.411
94	3717221	XI	54.823																	258	5717370ch11		41.0447	110.638
95	3709564ch11	XI	54.823	33.618674																231	5742630ch11		41.1746	97.699
96	12460643	XI	55.222																	235	5723621ch11		41.3045	101.056
97	5732160ch11	XI	55.222	35.151059																234	5727649ch11		41.4741	99.868
98	7701512ch11	XI	55.222	35.063039																239	3677437ch11		42.3562	103.661
99	12449026ch06	XI	55.222																	243	3684947ch11		42.8193	105.331
100	4472470	XI	55.222																	199	3687789ch11		42.8347	84.264
101	5740120	XI	55.222																	240	3711030ch11		42.8571	104.23
102	5716201ch11	XI	55.827	35.587497																271	3682870ch11		42.8852	116.977
103	5753721ch11	XI	56.423	35.581354																268	3716741ch11		43.3548	115.152
104	12460376	XI	56.968																	263	3680128ch11		43.3719	112.495
105	7698733	XI	57.43																	267	3710460ch11		43.5086	115.152
106	3720278	XI	57.43																	253	3691042ch11		44.1566	107.602
107	12448972ch11	XI	58.434	15.187412																256	3691853ch11		44.6178	108.541
108	5746249	XI	58.434																	245	3698514ch11		44.6212	105.388
109	5729047	XI	58.434																	242	3689654ch11		45.0105	105.331
110	12459646ch11	XI	58.434	15.187483																244	3680150ch11		45.2124	105.388
111	12461563ch11	XI	58.434	14.407361
112	5727092	XI	58.915
113	5729662ch11	XI	59.774	14.099814
114	3726229ch11	XI	59.774	14.407361
115	12449064	XI	60.203
116	5740155	XI	60.203
117	12458019ch10	XI	61.066
118	12459212	XI	61.106
119	12448955	XI	61.106
120	7678051	XI	61.106
121	7692217ch08	XI	61.106
122	5711136	XI	61.929
123	3692957	XI	61.929
124	12457803	XI	61.929
125	5727109	XI	62.358
126	5719826	XI	62.787
127	12448888ch11	XI	62.825	15.593301
128	12449021ch11	XI	63.01	30.69048
129	12457610	XI	63.22
130	12449048	XI	63.844
131	3697935	XI	64.545
132	3684333	XI	64.545
133	12461864ch11	XI	64.545	22.934613
134	12446864	XI	64.869
135	5740596	XI	65.376
136	12458600	XI	65.376
137	12448868ch11	XI	65.376	30.761283
138	12448866ch11	XI	65.376	31.231792
139	5743816	XI	65.376
140	12461887	XI	65.376
141	5748144ch00	XI	66.453
142	12461002ch11	XI	68.551	31.712071
143	12459277ch11	XI	69.528	31.688692
144	12461001ch11	XI	69.528	31.712071
145	12448821ch11	XI	69.528	33.684487
146	12459024	XI	69.615
147	3680963ch11	XI	71.286	14.494495
148	3682934	XI	71.286
149	5747086ch11	XI	71.474	13.760698
150	7700085ch11	XI	71.723	14.407361
151	5736129	XI	71.938
152	3693738ch11	XI	72.161	13.873611
153	3709570ch11	XI	72.161	14.66418
154	5746146	XI	72.161
155	12449057ch11	XI	72.161	13.399798
156	1251_3	XI	72.865
157	12449017ch11	XI	73.677	30.296867
158	7476867	XI	75.303
159	3685075	XI	75.334
160	3708594	XI	76.087
161	5450_3	XI	76.914
162	12461274ch11	XI	76.914	35.055624
163	Sen2	XI	76.914
164	2502_3	XI	76.914
165	3728961ch11	XI	77.439	34.894171
166	2502_1	XI	77.964
167	5737263	XI	78.556
168	7699819	XI	79.558
169	3721706ch11	XI	79.558	37.50129
170	3333.4	XI	79.558
171	12458006ch11	XI	79.558	37.879549
172	CI.80_1	XI	79.558
173	12447243	XI	79.558
174	3680551	XI	79.558
175	4463520	XI	79.558
176	7681557ch11	XI	79.558	35.494238
177	7699032	XI	79.558
178	5731315	XI	79.558
179	5751358	XI	79.558
180	5731796	XI	79.852
181	12448908ch11	XI	80.082	37.989991
182	3689638ch11	XI	80.349	36.586602
183	12458004	XI	81.138
184	5727132	XI	81.405
185	12458418	XI	81.662
186	5732252ch11	XI	82.724	38.336078
187	12449034ch11	XI	82.952	38.045635
188	12449069	XI	83.302
189	12449055	XI	83.639
190	3715576ch11	XI	83.639	38.032582
191	4482195ch11	XI	83.639	38.045556
192	3728091ch11	XI	83.639	37.705623
193	5734649	XI	83.945
194	12461545	XI	84.264
195	12449045	XI	84.264
196	12449051ch11	XI	84.264	38.225647
197	12458003	XI	84.264
198	3686877	XI	84.264
199	3687789ch11	XI	84.264	42.834696
200	12449038	XI	84.264
201	12449041ch11	XI	84.264	38.178174
202	7471713	XI	84.264
203	5737700ch11	XI	84.891	38.920576
204	5727121	XI	85.517
205	7517807	XI	86.144
206	3699302	XI	86.144
207	3698618ch11	XI	86.144	39.404714
208	4476443	XI	86.144
209	7680994	XI	87.109
210	3726401ch11	XI	87.109	39.233435
211	7522509ch11	XI	88.695	40.249454
212	12459187ch11	XI	88.703	39.567793
213	12459747	XI	88.703
214	3723163ch11	XI	89.228	39.480929
215	12460650ch11	XI	90.597	39.867282
216	5744628	XI	90.597
217	12449056	XI	90.597
218	3684190ch11	XI	90.665	39.68782
219	4503246	XI	91.686
220	12449020ch11	XI	93.874	40.400217
221	7593158ch11	XI	93.874	40.405157
222	12449032ch11	XI	93.874	40.459824
223	12447872	XI	94
224	12449074ch11	XI	94.411	40.68986
225	3685161ch11	XI	94.411	40.716199
226	3679278ch11	XI	94.411	40.739245
227	12449036	XI	94.411
228	3693082	XI	94.611
229	4482587	XI	97.162
230	7518235	XI	97.162
231	5742630ch11	XI	97.699	41.174588
232	5718633	XI	97.699
233	5730869	XI	99.33
234	5727649ch11	XI	99.868	41.474076
235	5723621ch11	XI	101.056	41.304496
236	5732013	XI	101.499
237	3678468	XI	102.58
238	7475341ch10	XI	102.58
239	3677437ch11	XI	103.661	42.356226
240	3711030ch11	XI	104.23	42.857122
241	12458402	XI	105.331
242	3689654ch11	XI	105.331	45.010522
243	3684947ch11	XI	105.331	42.819295
244	3680150ch11	XI	105.388	45.212358
245	3698514ch11	XI	105.388	44.621213
246	7519557	XI	105.476
247	5735966	XI	105.621
248	3718366	XI	106.186
249	4443334	XI	106.186
250	5743116	XI	106.557
251	7474133	XI	106.65
252	3722833ch05	XI	106.665
253	3691042ch11	XI	107.602	44.156593
254	5731108	XI	107.602
255	3682440	XI	107.602
256	3691853ch11	XI	108.541	44.617812
257	12460657	XI	110.638
258	5717370ch11	XI	110.638	41.044736
259	12461088	XI	111.815
260	12458297	XI	111.815
261	12459768	XI	112.104
262	4468829	XI	112.495
263	3680128ch11	XI	112.495	43.371878
264	3682877	XI	113.005
265	3689716	XI	113.005
266	3723205	XI	113.673
267	3710460ch11	XI	115.152	43.508554
268	3716741ch11	XI	115.152	43.354848
269	3718104	XI	115.152
270	3716720	XI	116.875
271	3682870ch11	XI	116.977	42.885181
272	12449023ch11	XI	129.349	37.905527
273	7594317ch11	XI	131.201	37.717802

## Sheet: Sen1 (P1+P2)
S/n	Locus	Group	Position [cM]	Mbp (DM1-3 v.3.04)			Regression Mapping:													S/n	Locus	Group	Mbp (DM1-3 v,3,04)	Position [cM]
1	3690198ch11	XI	0	0.638974																1	3690198ch11	XI	0.638974	0
2	3692366ch11	XI	1.17	0.746123			population type: CP													2	3692366ch11	XI	0.746123	1.17
3	3679878	XI	1.692				nr. of loci: 150													7	3704636ch11	XI	0.95097	1.782
4	5751890	XI	1.71				nr. of excluded loci: 0													8	3685184ch11	XI	0.977568	2.651
5	7696907	XI	1.713				final number of loci: 150													13	3691972ch11	XI	1.63488	5.483
6	3679259	XI	1.716				nr. of individuals: 96													17	3686502ch11	XI	1.63681	5.491
7	3704636ch11	XI	1.782	0.95097			nr. of excluded individuals: 0													19	3687652ch11	XI	1.63681	5.533
8	3685184ch11	XI	2.651	0.977568			final number of individuals: 96													15	3727056ch11	XI	1.63687	5.485
9	3696087	XI	3.646																	30	3726822ch11	XI	1.75799	18.398
10	NL25, NL27	XI	4.906	1.808184			lod threshold: 3.00													29	3728167ch11	XI	1.79839	17.798
11	4444402	XI	5.474				rec threshold: 0.4000													24	3686135ch11	XI	3.07809	10.438
12	5752749ch00	XI	5.476				jump threshold: 5.000													36	3694079ch11	XI	6.25818	21.108
13	3691972ch11	XI	5.483	1.634881			ripple value: 1													27	3716798ch11	XI	7.1276	16.542
14	3678484	XI	5.485				perform a 3rd round: yes													31	3717572ch11	XI	7.29591	19.125
15	3727056ch11	XI	5.485	1.636872			mapping function: Haldane's													52	5753118ch11	XI	8.76465	24.088
16	3691584	XI	5.49																	53	12461054ch11	XI	9.01928	24.089
17	3686502ch11	XI	5.491	1.636806																35	3729592ch11	XI	9.11945	20.331
18	5755313	XI	5.526																	65	12458595ch11	XI	9.70597	25.175
19	3687652ch11	XI	5.533	1.636806																39	5717385ch11	XI	10.2947	22.486
20	3687862	XI	5.595																	40	5728926ch11	XI	10.3435	22.525
21	5736102	XI	5.618																	51	4455871ch11	XI	10.7071	23.976
22	Sen1	XI	7.984																	37	12461317ch11	XI	10.7716	21.61
23	3716309	XI	10.294																	47	12449065ch11	XI	10.7964	23.564
24	3686135ch11	XI	10.438	3.078093																50	3717002ch11	XI	11.0261	23.612
25	5718267	XI	12.595																	44	3717058ch11	XI	11.1643	23.405
26	4451352	XI	16.5																	48	5710173ch11	XI	11.1779	23.58
27	3716798ch11	XI	16.542	7.127601																49	5717377ch11	XI	11.2708	23.581
28	3695950	XI	17.079																	63	12449057ch11	XI	13.3998	24.695
29	3728167ch11	XI	17.798	1.798386																54	5747086ch11	XI	13.7607	24.553
30	3726822ch11	XI	18.398	1.757986																67	5753102ch11	XI	13.7942	25.394
31	3717572ch11	XI	19.125	7.295908																55	3693738ch11	XI	13.8736	24.601
32	5722881	XI	19.962																	64	5729662ch11	XI	14.0998	24.718
33	5735351	XI	20.077																	59	3726229ch11	XI	14.4074	24.656
34	5746314	XI	20.162																	61	7700085ch11	XI	14.4074	24.68
35	3729592ch11	XI	20.331	9.119454																62	3680963ch11	XI	14.4945	24.681
36	3694079ch11	XI	21.108	6.258183																60	3709570ch11	XI	14.6642	24.679
37	12461317ch11	XI	21.61	10.771597																84	12449017ch11	XI	30.2969	25.935
38	5730553	XI	22.213																	68	12449021ch11	XI	30.6905	25.623
39	5717385ch11	XI	22.486	10.294671																78	12449018ch11	XI	32.0465	25.762
40	5728926ch11	XI	22.525	10.343536																81	3709564ch11	XI	33.6187	25.776
41	5752512	XI	22.746																	93	7701512ch11	XI	35.063	27.096
42	12458019ch10	XI	22.91																	89	5732160ch11	XI	35.1511	26.815
43	12448947	XI	23.083																	96	5753721ch11	XI	35.5814	28.146
44	3717058ch11	XI	23.405	11.164331																95	5716201ch11	XI	35.5875	27.746
45	12449072	XI	23.522																	99	3689638ch11	XI	36.5866	28.625
46	5742814	XI	23.552																	117	3728091ch11	XI	37.7056	30.673
47	12449065ch11	XI	23.564	10.796373																106	7594317ch11	XI	37.7178	30.18
48	5710173ch11	XI	23.58	11.177878																128	12449023ch11	XI	37.9055	32.55
49	5717377ch11	XI	23.581	11.270755																116	3715576ch11	XI	38.0326	30.656
50	3717002ch11	XI	23.612	11.026067																115	4482195ch11	XI	38.0456	30.624
51	4455871ch11	XI	23.976	10.70708																103	12449034ch11	XI	38.0456	29.959
52	5753118ch11	XI	24.088	8.764649																104	12449041ch11	XI	38.1782	30.023
53	12461054ch11	XI	24.089	9.019284																105	12449051ch11	XI	38.2256	30.083
54	5747086ch11	XI	24.553	13.760698																120	5737700ch11	XI	38.9206	31.121
55	3693738ch11	XI	24.601	13.873611																124	3698618ch11	XI	39.4047	31.735
56	3682934	XI	24.606																	100	3684190ch11	XI	39.6878	29.696
57	5736129	XI	24.621																	125	12460650ch11	XI	39.8673	31.807
58	12459024	XI	24.631																	130	7522509ch11	XI	40.2495	33.488
59	3726229ch11	XI	24.656	14.407361																136	12449020ch11	XI	40.4002	34.426
60	3709570ch11	XI	24.679	14.66418																134	7593158ch11	XI	40.4052	34.321
61	7700085ch11	XI	24.68	14.407361																133	12449032ch11	XI	40.4598	34.271
62	3680963ch11	XI	24.681	14.494495																131	12449074ch11	XI	40.6899	33.812
63	12449057ch11	XI	24.695	13.399798																135	3685161ch11	XI	40.7162	34.347
64	5729662ch11	XI	24.718	14.099814																132	3679278ch11	XI	40.7392	34.212
65	12458595ch11	XI	25.175	9.705967																138	5742630ch11	XI	41.1746	39.554
66	5746146	XI	25.222																	145	5727649ch11	XI	41.4741	43.455
67	5753102ch11	XI	25.394	13.794159																146	3677437ch11	XI	42.3562	44.079
68	12449021ch11	XI	25.623	30.69048																149	3684947ch11	XI	42.8193	46.001
69	3720366	XI	25.646																	109	3687789ch11	XI	42.8347	30.514
70	12457610	XI	25.676
71	5719826	XI	25.68
72	5740155	XI	25.695
73	5711136	XI	25.733
74	12458020ch10	XI	25.742
75	3717221	XI	25.758
76	12449039ch04	XI	25.76
77	12449064	XI	25.762
78	12449018ch11	XI	25.762	32.046523
79	5717384	XI	25.765
80	12457803	XI	25.774
81	3709564ch11	XI	25.776	33.618674
82	3688488	XI	25.788
83	5727109	XI	25.794
84	12449017ch11	XI	25.935	30.296867
85	3692957	XI	26.038
86	5748144ch00	XI	26.108
87	12449048	XI	26.271
88	12459004	XI	26.51
89	5732160ch11	XI	26.815	35.151059
90	4472470	XI	26.883
91	12460643	XI	26.913
92	12449026ch06	XI	26.925
93	7701512ch11	XI	27.096	35.063039
94	5740120	XI	27.332
95	5716201ch11	XI	27.746	35.587497
96	5753721ch11	XI	28.146	35.581354
97	12460376	XI	28.148
98	5737263	XI	28.473
99	3689638ch11	XI	28.625	36.586602
100	3684190ch11	XI	29.696	39.68782
101	12461545	XI	29.902
102	12449038	XI	29.903
103	12449034ch11	XI	29.959	38.045635
104	12449041ch11	XI	30.023	38.178174
105	12449051ch11	XI	30.083	38.225647
106	7594317ch11	XI	30.18	37.717802
107	7471713	XI	30.467
108	12449055	XI	30.512
109	3687789ch11	XI	30.514	42.834696
110	12449045	XI	30.523
111	5727121	XI	30.524
112	12458003	XI	30.542
113	3686877	XI	30.545
114	12449069	XI	30.562
115	4482195ch11	XI	30.624	38.045556
116	3715576ch11	XI	30.656	38.032582
117	3728091ch11	XI	30.673	37.705623
118	5734649	XI	30.711
119	5744628	XI	30.883
120	5737700ch11	XI	31.121	38.920576
121	7517807	XI	31.648
122	12449056	XI	31.712
123	3699302	XI	31.723
124	3698618ch11	XI	31.735	39.404714
125	12460650ch11	XI	31.807	39.867282
126	4476443	XI	31.83
127	4503246	XI	32.194
128	12449023ch11	XI	32.55	37.905527
129	12449036	XI	33.187
130	7522509ch11	XI	33.488	40.249454
131	12449074ch11	XI	33.812	40.68986
132	3679278ch11	XI	34.212	40.739245
133	12449032ch11	XI	34.271	40.459824
134	7593158ch11	XI	34.321	40.405157
135	3685161ch11	XI	34.347	40.716199
136	12449020ch11	XI	34.426	40.400217
137	4482587	XI	39.423
138	5742630ch11	XI	39.554	41.174588
139	7518235	XI	40.637
140	5718633	XI	40.786
141	5730869	XI	41.935
142	3678468	XI	42.418
143	7475341ch10	XI	42.924
144	5732013	XI	43.014
145	5727649ch11	XI	43.455	41.474076
146	3677437ch11	XI	44.079	42.356226
147	12458402	XI	44.682
148	5743116	XI	44.684
149	3684947ch11	XI	46.001	42.819295
150	3722833ch05	XI	46.082

## Sheet: Sen2 (P1)
S/n	Locus	Group	Position [cM]	Mbp (DM1-3 v.3.04)			Regression Mapping:														S/n	Locus	Group	Mbp (DM1-3 v,3,04)	Position [cM]
1	5734944	XI	0				P1														1	5734944	XI		0
2	3703139	XI	0.021				population type: CP														2	3703139	XI		0.021
3	5740032	XI	0.1				nr. of loci: 102														3	5740032	XI		0.1
4	4502673	XI	0.109				nr. of excluded loci: 0														4	4502673	XI		0.109
5	7521697	XI	4.327				final number of loci: 102														5	7521697	XI		4.327
6	3691354ch11	XI	5.018	1.757986			nr. of individuals: 176														6	3691354ch11	XI	1.75799	5.018
7	5751687ch11	XI	5.423	1.798386			nr. of excluded individuals: 0														7	5751687ch11	XI	1.79839	5.423
8	3707124ch00	XI	5.495				final number of individuals: 176														8	3707124ch00	XI		5.495
9	5755315	XI	5.743																		9	5755315	XI		5.743
10	3709146ch00	XI	5.935				lod threshold: 3.00														10	3709146ch00	XI		5.935
11	3724695	XI	6.535				rec threshold: 0.4000														11	3724695	XI		6.535
12	3692872ch00	XI	6.893				jump threshold: 5.000														12	3692872ch00	XI		6.893
13	3682952ch11	XI	7.22	3.992487			ripple value: 1														13	3682952ch11	XI	3.99249	7.22
14	3716872	XI	7.678				perform a 3rd round: yes														14	3716872	XI		7.678
15	5730829	XI	7.738				mapping function: Haldane's														15	5730829	XI		7.738
16	5751129ch11	XI	11.947	5.533157																	16	5751129ch11	XI	5.53316	11.947
17	3688902	XI	13.47																		17	3688902	XI		13.47
18	5748517	XI	13.635																		18	5748517	XI		13.635
19	3686086	XI	13.861																		19	3686086	XI		13.861
20	7686559	XI	24.009																		20	7686559	XI		24.009
21	5749196ch11	XI	30.027	10.711377																	21	5749196ch11	XI	10.7114	30.027
22	5716056ch11	XI	32.485	11.268891																	22	5716056ch11	XI	11.2689	32.485
23	12447858	XI	32.548																		23	12447858	XI		32.548
24	3693991	XI	32.765																		24	3693991	XI		32.765
25	12460518	XI	33.024																		25	12460518	XI		33.024
26	3720278	XI	35.335																		26	3720278	XI		35.335
27	7698733	XI	35.54																		27	7698733	XI		35.54
28	12461563ch11	XI	35.922	14.407361																	28	12461563ch11	XI	14.4074	35.922
29	12448972ch11	XI	35.995	15.187412																	29	12448972ch11	XI	15.1874	35.995
30	5746249	XI	35.997																		30	5746249	XI		35.997
31	5729047	XI	36.072																		31	5729047	XI		36.072
32	12459646ch11	XI	36.131	15.187483																	32	12459646ch11	XI	15.1875	36.131
33	12448888ch11	XI	36.905	15.593301																	33	12448888ch11	XI	15.5933	36.905
34	12448955	XI	37.761																		34	12448955	XI		37.761
35	12461864ch11	XI	37.795	22.934613																	35	12461864ch11	XI	22.9346	37.795
36	7678051	XI	37.831																		36	7678051	XI		37.831
37	12459212	XI	37.863																		37	12459212	XI		37.863
38	3697935	XI	37.883																		38	3697935	XI		37.883
39	7692217ch08	XI	37.894																		39	7692217ch08	XI		37.894
40	3684333	XI	37.915																		40	3684333	XI		37.915
41	5740596	XI	38.531																		41	5740596	XI		38.531
42	12458600	XI	38.542																		42	12458600	XI		38.542
43	12448866ch11	XI	38.579	31.231792																	43	12448866ch11	XI	31.2318	38.579
44	12448868ch11	XI	38.582	30.761283																	44	12448868ch11	XI	30.7613	38.582
45	12461887	XI	38.611																		45	12461887	XI		38.611
46	5743816	XI	38.778																		46	5743816	XI		38.778
47	12461002ch11	XI	40.165	31.712071																	47	12461002ch11	XI	31.7121	40.165
48	12459277ch11	XI	40.484	31.688692																	48	12459277ch11	XI	31.6887	40.484
49	12461001ch11	XI	40.719	31.712071																	49	12461001ch11	XI	31.7121	40.719
50	12448821ch11	XI	40.844	33.684487																	50	12448821ch11	XI	33.6845	40.844
51	1251_3	XI	41.179																		51	1251_3	XI		41.179
52	3685075	XI	41.508																		52	3685075	XI		41.508
53	3708594	XI	42.268																		53	3708594	XI		42.268
54	2502_3	XI	43.186																		54	2502_3	XI		43.186
55	Sen2	XI	43.186																		55	Sen2	XI		43.186
56	2502_1	XI	43.186																		56	2502_1	XI		43.186
57	5450_3	XI	43.186																		57	5450_3	XI		43.186
58	12461274ch11	XI	43.187	35.055624																	58	12461274ch11	XI	35.0556	43.187
59	3728961ch11	XI	43.375	34.894171																	59	3728961ch11	XI	34.8942	43.375
60	3680551	XI	44.905																		60	3680551	XI		44.905
61	7699819	XI	44.983																		61	7699819	XI		44.983
62	5731315	XI	44.987																		62	5731315	XI		44.987
63	4463520	XI	45.071																		63	4463520	XI		45.071
64	12458006ch11	XI	45.09	37.879549																	64	12458006ch11	XI	37.8795	45.09
65	5751358	XI	45.142																		65	5751358	XI		45.142
66	3721706ch11	XI	45.155	37.50129																	66	3721706ch11	XI	37.5013	45.155
67	CI.80_1	XI	45.161																		67	CI,80_1	XI		45.161
68	3333.4	XI	45.161																		68	3333.4	XI		45.161
69	7699032	XI	45.164																		69	7699032	XI		45.164
70	7681557ch11	XI	45.298	35.494238																	70	7681557ch11	XI	35.4942	45.298
71	12447243	XI	45.309																		71	12447243	XI		45.309
72	5731796	XI	45.326																		72	5731796	XI		45.326
73	12448908ch11	XI	45.936	37.989991																	73	12448908ch11	XI	37.99	45.936
74	12458004	XI	46.729																		74	12458004	XI		46.729
75	5727132	XI	47.243																		75	5727132	XI		47.243
76	12458418	XI	47.819																		76	12458418	XI		47.819
77	5732252ch11	XI	48.666	38.336078																	77	5732252ch11	XI	38.3361	48.666
78	7680994	XI	52.191																		78	7680994	XI		52.191
79	3723163ch11	XI	52.818	39.480929																	79	3723163ch11	XI	39.4809	52.818
80	3726401ch11	XI	52.927	39.233435																	80	3726401ch11	XI	39.2334	52.927
81	12459187ch11	XI	53.352	39.567793																	81	12459187ch11	XI	39.5678	53.352
82	12459747	XI	53.868																		82	12459747	XI		53.868
83	12447872	XI	59.901																		83	12447872	XI		59.901
84	3693082	XI	60.73																		84	3693082	XI		60.73
85	5717370ch11	XI	67.391	41.044736																	85	5717370ch11	XI	41.0447	67.391
86	12460657	XI	67.493																		86	12460657	XI		67.493
87	5723621ch11	XI	67.976	41.304496																	87	5723621ch11	XI	41.3045	67.976
88	12461088	XI	69.846																		88	12461088	XI		69.846
89	12458297	XI	70.43																		89	12458297	XI		70.43
90	3682877	XI	70.756																		90	3682877	XI		70.756
91	4468829	XI	71.209																		91	4468829	XI		71.209
92	3689716	XI	71.224																		92	3689716	XI		71.224
93	3682870ch11	XI	71.253	42.885181																	93	3682870ch11	XI	42.8852	71.253
94	3710460ch11	XI	71.972	43.508554																	94	3710460ch11	XI	43.5086	71.972
95	3716741ch11	XI	71.977	43.354848																	95	3716741ch11	XI	43.3548	71.977
96	3718104	XI	72.014																		96	3718104	XI		72.014
97	3718366	XI	72.565																		97	3718366	XI		72.565
98	4443334	XI	72.584																		98	4443334	XI		72.584
99	3682440	XI	72.696																		99	3682440	XI		72.696
100	3691042ch11	XI	72.704	44.156593																	100	3691042ch11	XI	44.1566	72.704
101	3680150ch11	XI	72.756	45.212358																	101	3680150ch11	XI	45.2124	72.756
102	3698514ch11	XI	73.404	44.621213																	102	3698514ch11	XI	44.6212	73.404
